# Supplementary material for: Maintaining nitrogen balance under salt stress through enhanced nodule function and antioxidative defense in chickpea
Source: Sci Rep. 2025 Oct 13;15:35718. doi: 10.1038/s41598-025-19585-4 (PMC12518566; doi:10.1038/s41598-025-19585-4)
Supplement: Supplementary file 1 — Supplementary Material 1 [file 41598_2025_19585_MOESM1_ESM.xlsx]

## Sheet: Sheet1
Data - qPCR results (gene expression levels)
SOD
	Control			6 EC			9 EC
	R1	R2	R3	R1	R2	R3	R1	R2	R3
CSG 8962	1	1	1	2.1724	2.31748	2.21385	2.60729	2.5803	2.67478
KWR 108	1	1	1	2.1441	2.21587	2.1154	3.02085	2.8046	2.95906
ICC 4463	1	1	1	1.0682	1.04904	1.07587	1.33148	1.3235	1.30354
CAT
	Control			6 EC			9 EC
	R1	R2	R3	R1	R2	R3	R1	R2	R3
CSG 8962	1	1	1	3.32426	3.17478	3.38405	4.84318	4.91118	4.81598
KWR 108	1	1	1	3.24662	3.41149	3.29373	4.81758	4.79914	4.75303
ICC 4463	1	1	1	1.19315	1.14342	1.15763	1.65669	1.76246	1.73224
APX
	Control			6 EC			9 EC
	R1	R2	R3	R1	R2	R3	R1	R2	R3
CSG 8962	1	1	1	2.73925	2.7984	2.71559	3.59922	3.53751	3.7535
KWR 108	1	1	1	2.43249	2.26798	2.38549	3.71272	3.67391	3.80976
ICC 4463	1	1	1	1.26264	1.36216	1.33373	1.7152	1.73507	1.66554
MDHAR
	Control			6 EC			9 EC
	R1	R2	R3	R1	R2	R3	R1	R2	R3
CSG 8962	1	1	1	5.09867	5.02859	5.27385	7.5266	7.06032	7.19354
KWR 108	1	1	1	5.62602	5.78017	5.56436	7.0707	7.22733	7.18258
ICC 4463	1	1	1	1.35663	1.37542	1.30965	1.87585	1.97389	1.94588
DHAR
	Control			6 EC			9 EC
	R1	R2	R3	R1	R2	R3	R1	R2	R3
CSG 8962	1	1	1	3.65409	3.77603	3.68893	4.70517	4.47397	4.79765
KWR 108	1	1	1	3.88575	4.0454	3.82189	4.97966	4.95362	4.94321
ICC 4463	1	1	1	1.15498	1.19664	1.16688	1.32616	1.38789	1.41258
GR
	Control			6 EC			9 EC
	R1	R2	R3	R1	R2	R3	R1	R2	R3
CSG 8962	1	1	1	2.43333	2.57455	2.5342	4.07547	4.11835	4.05832
KWR 108	1	1	1	2.90261	2.7291	2.97202	4.13421	4.31247	4.06291
ICC 4463	1	1	1	1.43815	1.43535	1.42836	1.77133	1.75862	1.80311
POX
	Control			6 EC			9 EC
	R1	R2	R3	R1	R2	R3	R1	R2	R3
CSG 8962	1	1	1	3.72863	3.872	3.83103	5.51396	5.21905	5.10109
KWR 108	1	1	1	4.38374	4.36842	4.37936	6.40418	5.88068	6.03025
ICC 4463	1	1	1	1.428	1.39583	1.41881	2.67403	2.45544	2.51789
GST
	Control			6 EC			9 EC
	R1	R2	R3	R1	R2	R3	R1	R2	R3
CSG 8962	1	1	1	4.24624	4.06217	4.11476	6.64617	6.58811	6.66939
KWR 108	1	1	1	5.26718	5.0336	5.10033	5.27803	5.34	5.27803
ICC 4463	1	1	1	1.10993	1.20039	1.13578	1.18623	1.18029	1.2011
